# Supplementary material for: Identification of Interpretable Clusters and Associated Signatures in Breast Cancer Single-Cell Data: A Topic Modeling Approach
Source: Cancers (Basel). 2024 Mar 29;16(7):1350. doi: 10.3390/cancers16071350 (PMC11011054; doi:10.3390/cancers16071350)
Supplement: Supplementary file 1 [file cancers-16-01350-s001.zip]

Archive with 4 entries (4 files):
- Supplementary Figure S1 .pdf
- Supplementary Figure S2.pdf
- Supplementary Figure S3.pdf
- Supplementary Figure S4.pdf
